# Supplementary material for: Implementation of a National Antimicrobial Stewardship Training Programme for General Practice: A Case Study
Source: Antibiotics (Basel). 2025 Feb 3;14(2):148. doi: 10.3390/antibiotics14020148 (PMC11851554; doi:10.3390/antibiotics14020148)
Supplement: Supplementary file 1 [file antibiotics-14-00148-s001.zip]

Archive with 1 entries (1 files):
- antibiotics-3306787-supplementary.pdf
